# Supplementary material for: Implementation of resource-efficient fetal echocardiography detection algorithms in edge computing
Source: PLoS One. 2024 Sep 23;19(9):e0305250. doi: 10.1371/journal.pone.0305250 (PMC11419364; doi:10.1371/journal.pone.0305250)
Supplement: S1 Dataset — (ZIP) [file pone.0305250.s001.zip]

Archive with 11,222 entries (9,993 files):
- FE-SD-1/
- FE-SD-1/images/
- FE-SD-1/images/train_res/
- FE-SD-1/images/train_res/1000_ab.jpg
- FE-SD-1/images/train_res/1000_fc.jpg
- FE-SD-1/images/train_res/1001_ab.jpg
- FE-SD-1/images/train_res/1002_ab.jpg
- FE-SD-1/images/train_res/1002_fc.jpg
- FE-SD-1/images/train_res/1003_ab.jpg
- FE-SD-1/images/train_res/1003_fc.jpg
- FE-SD-1/images/train_res/1004_ab.jpg
- FE-SD-1/images/train_res/1004_fc.jpg
- FE-SD-1/images/train_res/1005_ab.jpg
- FE-SD-1/images/train_res/1007_ab.jpg
- FE-SD-1/images/train_res/1008_fc.jpg
- FE-SD-1/images/train_res/1009_fc.jpg
- FE-SD-1/images/train_res/1010_ab.jpg
- FE-SD-1/images/train_res/1011_ab.jpg
- FE-SD-1/images/train_res/1012_fc.jpg
- FE-SD-1/images/train_res/1013_ab.jpg
- FE-SD-1/images/train_res/1014_ab.jpg
- FE-SD-1/images/train_res/1014_fc.jpg
- FE-SD-1/images/train_res/1016_ab.jpg
- FE-SD-1/images/train_res/1017_fc.jpg
- FE-SD-1/images/train_res/1018_fc.jpg
- FE-SD-1/images/train_res/1019_ab.jpg
- FE-SD-1/images/train_res/1019_fc.jpg
- FE-SD-1/images/train_res/1020_ab.jpg
- FE-SD-1/images/train_res/1020_fc.jpg
- FE-SD-1/images/train_res/1021_ab.jpg
- FE-SD-1/images/train_res/1021_fc.jpg
- FE-SD-1/images/train_res/1022_ab.jpg
- FE-SD-1/images/train_res/1023_ab.jpg
- FE-SD-1/images/train_res/1023_fc.jpg
- FE-SD-1/images/train_res/1024_ab.jpg
- FE-SD-1/images/train_res/1025_ab.jpg
- FE-SD-1/images/train_res/1026_ab.jpg
- FE-SD-1/images/train_res/1026_fc.jpg
- FE-SD-1/images/train_res/1027_ab.jpg
- FE-SD-1/images/train_res/1027_fc.jpg
- FE-SD-1/images/train_res/1028_ab.jpg
- FE-SD-1/images/train_res/1028_fc.jpg
- FE-SD-1/images/train_res/1029_ab.jpg
- FE-SD-1/images/train_res/1030_ab.jpg
- FE-SD-1/images/train_res/1030_fc.jpg
- FE-SD-1/images/train_res/1031_ab.jpg
- FE-SD-1/images/train_res/1032_ab.jpg
- FE-SD-1/images/train_res/1032_fc.jpg
- FE-SD-1/images/train_res/1033_ab.jpg
- FE-SD-1/images/train_res/1034_ab.jpg
- FE-SD-1/images/train_res/1034_fc.jpg
- FE-SD-1/images/train_res/1035_ab.jpg
- FE-SD-1/images/train_res/1035_fc.jpg
- FE-SD-1/images/train_res/1037_ab.jpg
- FE-SD-1/images/train_res/1038_ab.jpg
- FE-SD-1/images/train_res/1039_ab.jpg
- FE-SD-1/images/train_res/1039_fc.jpg
- FE-SD-1/images/train_res/1041_ab.jpg
- FE-SD-1/images/train_res/1041_fc.jpg
- FE-SD-1/images/train_res/1042_ab.jpg
- FE-SD-1/images/train_res/1042_fc.jpg
- FE-SD-1/images/train_res/1044_ab.jpg
- FE-SD-1/images/train_res/1045_fc.jpg
- FE-SD-1/images/train_res/1046_ab.jpg
- FE-SD-1/images/train_res/1046_fc.jpg
- FE-SD-1/images/train_res/1047_ab.jpg
- FE-SD-1/images/train_res/1048_ab.jpg
- FE-SD-1/images/train_res/1048_fc.jpg
- FE-SD-1/images/train_res/1049_ab.jpg
- FE-SD-1/images/train_res/1049_fc.jpg
- FE-SD-1/images/train_res/1050_ab.jpg
- FE-SD-1/images/train_res/1050_fc.jpg
- FE-SD-1/images/train_res/1051_ab.jpg
- FE-SD-1/images/train_res/1052_ab.jpg
- FE-SD-1/images/train_res/1052_fc.jpg
- FE-SD-1/images/train_res/1053_ab.jpg
- FE-SD-1/images/train_res/1053_fc.jpg
- FE-SD-1/images/train_res/1054_ab.jpg
- FE-SD-1/images/train_res/1054_fc.jpg
- FE-SD-1/images/train_res/1055_ab.jpg
- FE-SD-1/images/train_res/1055_fc.jpg
- FE-SD-1/images/train_res/1056_ab.jpg
- FE-SD-1/images/train_res/1056_fc.jpg
- FE-SD-1/images/train_res/1057_fc.jpg
- FE-SD-1/images/train_res/1058_ab.jpg
- FE-SD-1/images/train_res/1058_fc.jpg
- FE-SD-1/images/train_res/1059_ab.jpg
- FE-SD-1/images/train_res/1059_fc.jpg
- FE-SD-1/images/train_res/105_ro.jpg
- FE-SD-1/images/train_res/1060_ab.jpg
- FE-SD-1/images/train_res/1060_fc.jpg
- FE-SD-1/images/train_res/1061_ab.jpg
- FE-SD-1/images/train_res/1061_fc.jpg
- FE-SD-1/images/train_res/1062_fc.jpg
- FE-SD-1/images/train_res/1065_fc.jpg
- FE-SD-1/images/train_res/1066_fc.jpg
- FE-SD-1/images/train_res/1067_fc.jpg
- FE-SD-1/images/train_res/1068_fc.jpg
- FE-SD-1/images/train_res/1069_fc.jpg
- FE-SD-1/images/train_res/1072_fc.jpg
- FE-SD-1/images/train_res/1073_fc.jpg
- FE-SD-1/images/train_res/1074_fc.jpg
- FE-SD-1/images/train_res/1075_fc.jpg
- FE-SD-1/images/train_res/1076_fc.jpg
- FE-SD-1/images/train_res/1078_fc.jpg
- FE-SD-1/images/train_res/1079_fc.jpg
- FE-SD-1/images/train_res/107_ro.jpg
- FE-SD-1/images/train_res/1080_fc.jpg
- FE-SD-1/images/train_res/1081_fc.jpg
- FE-SD-1/images/train_res/1082_fc.jpg
- FE-SD-1/images/train_res/1084_fc.jpg
- FE-SD-1/images/train_res/1085_fc.jpg
- FE-SD-1/images/train_res/1086_fc.jpg
- FE-SD-1/images/train_res/1089_fc.jpg
- FE-SD-1/images/train_res/108_ro.jpg
- FE-SD-1/images/train_res/1090_fc.jpg
- FE-SD-1/images/train_res/1094_fc.jpg
- FE-SD-1/images/train_res/1095_fc.jpg
- FE-SD-1/images/train_res/1097_fc.jpg
- FE-SD-1/images/train_res/109_ro.jpg
- FE-SD-1/images/train_res/10_ro.jpg
- FE-SD-1/images/train_res/1100_fc.jpg
- FE-SD-1/images/train_res/1102_fc.jpg
- FE-SD-1/images/train_res/1107_fc.jpg
- FE-SD-1/images/train_res/1108_fc.jpg
- FE-SD-1/images/train_res/1110_fc.jpg
- FE-SD-1/images/train_res/1112_fc.jpg
- FE-SD-1/images/train_res/1115_fc.jpg
- FE-SD-1/images/train_res/1117_fc.jpg
- FE-SD-1/images/train_res/1118_fc.jpg
- FE-SD-1/images/train_res/1119_fc.jpg
- FE-SD-1/images/train_res/1121_fc.jpg
- FE-SD-1/images/train_res/1122_fc.jpg
- FE-SD-1/images/train_res/1124_fc.jpg
- FE-SD-1/images/train_res/1125_fc.jpg
- FE-SD-1/images/train_res/1126_fc.jpg
- FE-SD-1/images/train_res/1130_fc.jpg
- FE-SD-1/images/train_res/1135_fc.jpg
- FE-SD-1/images/train_res/1136_fc.jpg
- FE-SD-1/images/train_res/1137_fc.jpg
- FE-SD-1/images/train_res/113_ro.jpg
- FE-SD-1/images/train_res/1140_fc.jpg
- FE-SD-1/images/train_res/1141_fc.jpg
- FE-SD-1/images/train_res/1142_fc.jpg
- FE-SD-1/images/train_res/1147_fc.jpg
- FE-SD-1/images/train_res/1148_fc.jpg
- FE-SD-1/images/train_res/114_ro.jpg
- FE-SD-1/images/train_res/1150_fc.jpg
- FE-SD-1/images/train_res/1151_fc.jpg
- FE-SD-1/images/train_res/1152_ab.jpg
- FE-SD-1/images/train_res/1152_fc.jpg
- FE-SD-1/images/train_res/1153_ab.jpg
- FE-SD-1/images/train_res/1153_fc.jpg
- FE-SD-1/images/train_res/1154_ab.jpg
- FE-SD-1/images/train_res/1154_fc.jpg
- FE-SD-1/images/train_res/1155_ab.jpg
- FE-SD-1/images/train_res/1155_fc.jpg
- FE-SD-1/images/train_res/1156_ab.jpg
- FE-SD-1/images/train_res/1156_fc.jpg
- FE-SD-1/images/train_res/1157_ab.jpg
- FE-SD-1/images/train_res/1157_fc.jpg
- FE-SD-1/images/train_res/1158_ab.jpg
- FE-SD-1/images/train_res/1158_fc.jpg
- FE-SD-1/images/train_res/1159_ab.jpg
- FE-SD-1/images/train_res/1159_fc.jpg
- FE-SD-1/images/train_res/115_ro.jpg
- FE-SD-1/images/train_res/1160_ab.jpg
- FE-SD-1/images/train_res/1160_fc.jpg
- FE-SD-1/images/train_res/1161_ab.jpg
- FE-SD-1/images/train_res/1163_fc.jpg
- FE-SD-1/images/train_res/1164_fc.jpg
- FE-SD-1/images/train_res/1165_fc.jpg
- FE-SD-1/images/train_res/1166_fc.jpg
- FE-SD-1/images/train_res/1167_fc.jpg
- FE-SD-1/images/train_res/1169_fc.jpg
- FE-SD-1/images/train_res/1170_fc.jpg
- FE-SD-1/images/train_res/1171_fc.jpg
- FE-SD-1/images/train_res/1172_fc.jpg
- FE-SD-1/images/train_res/1175_fc.jpg
- FE-SD-1/images/train_res/1177_fc.jpg
- FE-SD-1/images/train_res/1178_fc.jpg
- FE-SD-1/images/train_res/1180_fc.jpg
- FE-SD-1/images/train_res/1181_fc.jpg
- FE-SD-1/images/train_res/1183_fc.jpg
- FE-SD-1/images/train_res/1184_fc.jpg
- FE-SD-1/images/train_res/1185_fc.jpg
- FE-SD-1/images/train_res/1186_fc.jpg
- FE-SD-1/images/train_res/1188_fc.jpg
- FE-SD-1/images/train_res/1189_fc.jpg
- FE-SD-1/images/train_res/1190_fc.jpg
- FE-SD-1/images/train_res/1191_fc.jpg
- FE-SD-1/images/train_res/1192_fc.jpg
- FE-SD-1/images/train_res/1193_fc.jpg
- FE-SD-1/images/train_res/1194_fc.jpg
- FE-SD-1/images/train_res/1195_fc.jpg
- FE-SD-1/images/train_res/1197_fc.jpg
- FE-SD-1/images/train_res/1198_fc.jpg
- FE-SD-1/images/train_res/119_ro.jpg
- FE-SD-1/images/train_res/1200_fc.jpg
- FE-SD-1/images/train_res/1203_fc.jpg
- FE-SD-1/images/train_res/1204_fc.jpg
- FE-SD-1/images/train_res/1208_fc.jpg
- FE-SD-1/images/train_res/1209_fc.jpg
- FE-SD-1/images/train_res/1210_fc.jpg
- FE-SD-1/images/train_res/1211_fc.jpg
- FE-SD-1/images/train_res/1212_fc.jpg
- FE-SD-1/images/train_res/1214_fc.jpg
- FE-SD-1/images/train_res/1215_fc.jpg
- FE-SD-1/images/train_res/1216_fc.jpg
- FE-SD-1/images/train_res/1217_fc.jpg
- FE-SD-1/images/train_res/1219_fc.jpg
- FE-SD-1/images/train_res/121_lo.jpg
- FE-SD-1/images/train_res/1220_fc.jpg
- FE-SD-1/images/train_res/1221_fc.jpg
- FE-SD-1/images/train_res/1222_fc.jpg
- FE-SD-1/images/train_res/1223_fc.jpg
- FE-SD-1/images/train_res/1225_fc.jpg
- FE-SD-1/images/train_res/1226_fc.jpg
- FE-SD-1/images/train_res/1227_fc.jpg
- FE-SD-1/images/train_res/1228_fc.jpg
- FE-SD-1/images/train_res/1229_fc.jpg
- FE-SD-1/images/train_res/1230_fc.jpg
- FE-SD-1/images/train_res/1231_fc.jpg
- FE-SD-1/images/train_res/1232_fc.jpg
- FE-SD-1/images/train_res/1234_fc.jpg
- FE-SD-1/images/train_res/1235_fc.jpg
- FE-SD-1/images/train_res/1237_fc.jpg
- FE-SD-1/images/train_res/1238_fc.jpg
- FE-SD-1/images/train_res/1239_fc.jpg
- FE-SD-1/images/train_res/1240_fc.jpg
- FE-SD-1/images/train_res/1241_fc.jpg
- FE-SD-1/images/train_res/1242_fc.jpg
- FE-SD-1/images/train_res/1243_fc.jpg
- FE-SD-1/images/train_res/1244_fc.jpg
- FE-SD-1/images/train_res/1245_fc.jpg
- FE-SD-1/images/train_res/1246_fc.jpg
- FE-SD-1/images/train_res/1248_fc.jpg
- FE-SD-1/images/train_res/1249_fc.jpg
- FE-SD-1/images/train_res/1250_fc.jpg
- FE-SD-1/images/train_res/1252_fc.jpg
- FE-SD-1/images/train_res/1253_fc.jpg
- FE-SD-1/images/train_res/1255_fc.jpg
- FE-SD-1/images/train_res/1256_fc.jpg
- FE-SD-1/images/train_res/1257_fc.jpg
- FE-SD-1/images/train_res/1258_fc.jpg
- FE-SD-1/images/train_res/1259_fc.jpg
- FE-SD-1/images/train_res/1260_fc.jpg
- FE-SD-1/images/train_res/1261_fc.jpg
- FE-SD-1/images/train_res/1262_fc.jpg
- FE-SD-1/images/train_res/1263_fc.jpg
- FE-SD-1/images/train_res/1264_fc.jpg
- FE-SD-1/images/train_res/1265_fc.jpg
- FE-SD-1/images/train_res/1267_fc.jpg
- FE-SD-1/images/train_res/1268_fc.jpg
- FE-SD-1/images/train_res/1269_fc.jpg
- FE-SD-1/images/train_res/126_ro.jpg
- FE-SD-1/images/train_res/1270_fc.jpg
- FE-SD-1/images/train_res/1271_fc.jpg
- FE-SD-1/images/train_res/1272_fc.jpg
- FE-SD-1/images/train_res/1273_fc.jpg
- FE-SD-1/images/train_res/1274_fc.jpg
- FE-SD-1/images/train_res/1275_fc.jpg
- FE-SD-1/images/train_res/1276_fc.jpg
- FE-SD-1/images/train_res/1277_fc.jpg
- FE-SD-1/images/train_res/1278_fc.jpg
- FE-SD-1/images/train_res/1279_fc.jpg
- FE-SD-1/images/train_res/127_lo.jpg
- FE-SD-1/images/train_res/1280_fc.jpg
- FE-SD-1/images/train_res/1281_fc.jpg
- FE-SD-1/images/train_res/1282_fc.jpg
- FE-SD-1/images/train_res/1283_fc.jpg
- FE-SD-1/images/train_res/1284_fc.jpg
- FE-SD-1/images/train_res/1285_fc.jpg
- FE-SD-1/images/train_res/1286_fc.jpg
- FE-SD-1/images/train_res/1287_fc.jpg
- FE-SD-1/images/train_res/1288_fc.jpg
- FE-SD-1/images/train_res/1289_fc.jpg
- FE-SD-1/images/train_res/1291_fc.jpg
- FE-SD-1/images/train_res/1292_fc.jpg
- FE-SD-1/images/train_res/1293_fc.jpg
- FE-SD-1/images/train_res/1294_fc.jpg
- FE-SD-1/images/train_res/1295_fc.jpg
- FE-SD-1/images/train_res/1296_fc.jpg
- FE-SD-1/images/train_res/1297_fc.jpg
- FE-SD-1/images/train_res/1298_fc.jpg
- FE-SD-1/images/train_res/1299_fc.jpg
- FE-SD-1/images/train_res/1300_fc.jpg
- FE-SD-1/images/train_res/1301_fc.jpg
- FE-SD-1/images/train_res/1303_fc.jpg
- FE-SD-1/images/train_res/1304_fc.jpg
- FE-SD-1/images/train_res/1305_fc.jpg
- FE-SD-1/images/train_res/1306_fc.jpg
- FE-SD-1/images/train_res/1307_fc.jpg
- FE-SD-1/images/train_res/1308_fc.jpg
- FE-SD-1/images/train_res/1309_fc.jpg
- FE-SD-1/images/train_res/130_ro.jpg
- FE-SD-1/images/train_res/1311_fc.jpg
- FE-SD-1/images/train_res/1312_fc.jpg
- FE-SD-1/images/train_res/1313_fc.jpg
- FE-SD-1/images/train_res/1314_fc.jpg
[truncated: 9,700 more entries]
