# Supplementary material for: Implementation of resource-efficient fetal echocardiography detection algorithms in edge computing
Source: PLoS One. 2024 Sep 23;19(9):e0305250. doi: 10.1371/journal.pone.0305250 (PMC11419364; doi:10.1371/journal.pone.0305250)
Supplement: S2 Dataset — (ZIP) [file pone.0305250.s002.zip]

Archive with 10,100 entries (9,992 files):
- FE-SD-2/
- FE-SD-2/images/
- FE-SD-2/images/test_res/
- FE-SD-2/images/test_res/1005_fc.jpg
- FE-SD-2/images/test_res/1006_fc.jpg
- FE-SD-2/images/test_res/1007_fc.jpg
- FE-SD-2/images/test_res/1009_lo.jpg
- FE-SD-2/images/test_res/1010_fc.jpg
- FE-SD-2/images/test_res/1011_fc.jpg
- FE-SD-2/images/test_res/1013_fc.jpg
- FE-SD-2/images/test_res/1015_fc.jpg
- FE-SD-2/images/test_res/1016_fc.jpg
- FE-SD-2/images/test_res/1021_lo.jpg
- FE-SD-2/images/test_res/1091_fc.jpg
- FE-SD-2/images/test_res/1092_fc.jpg
- FE-SD-2/images/test_res/1093_fc.jpg
- FE-SD-2/images/test_res/1096_fc.jpg
- FE-SD-2/images/test_res/1098_fc.jpg
- FE-SD-2/images/test_res/1101_fc.jpg
- FE-SD-2/images/test_res/1104_fc.jpg
- FE-SD-2/images/test_res/1106_fc.jpg
- FE-SD-2/images/test_res/1109_fc.jpg
- FE-SD-2/images/test_res/1111_fc.jpg
- FE-SD-2/images/test_res/1113_fc.jpg
- FE-SD-2/images/test_res/1114_fc.jpg
- FE-SD-2/images/test_res/1116_fc.jpg
- FE-SD-2/images/test_res/1120_fc.jpg
- FE-SD-2/images/test_res/1123_fc.jpg
- FE-SD-2/images/test_res/1127_fc.jpg
- FE-SD-2/images/test_res/1128_fc.jpg
- FE-SD-2/images/test_res/1129_fc.jpg
- FE-SD-2/images/test_res/1131_fc.jpg
- FE-SD-2/images/test_res/1132_fc.jpg
- FE-SD-2/images/test_res/1133_fc.jpg
- FE-SD-2/images/test_res/1134_fc.jpg
- FE-SD-2/images/test_res/1138_fc.jpg
- FE-SD-2/images/test_res/1139_fc.jpg
- FE-SD-2/images/test_res/1143_fc.jpg
- FE-SD-2/images/test_res/1144_fc.jpg
- FE-SD-2/images/test_res/1145_fc.jpg
- FE-SD-2/images/test_res/1146_fc.jpg
- FE-SD-2/images/test_res/1333_fc.jpg
- FE-SD-2/images/test_res/1358_fc.jpg
- FE-SD-2/images/test_res/245_ab.jpg
- FE-SD-2/images/test_res/246_ab.jpg
- FE-SD-2/images/test_res/248_ab.jpg
- FE-SD-2/images/test_res/249_ab.jpg
- FE-SD-2/images/test_res/251_ab.jpg
- FE-SD-2/images/test_res/252_ab.jpg
- FE-SD-2/images/test_res/253_ab.jpg
- FE-SD-2/images/test_res/254_ab.jpg
- FE-SD-2/images/test_res/256_ab.jpg
- FE-SD-2/images/test_res/258_ab.jpg
- FE-SD-2/images/test_res/260_ab.jpg
- FE-SD-2/images/test_res/262_ab.jpg
- FE-SD-2/images/test_res/269_ab.jpg
- FE-SD-2/images/test_res/270_ab.jpg
- FE-SD-2/images/test_res/275_ab.jpg
- FE-SD-2/images/test_res/276_ab.jpg
- FE-SD-2/images/test_res/277_ab.jpg
- FE-SD-2/images/test_res/278_ab.jpg
- FE-SD-2/images/test_res/279_ab.jpg
- FE-SD-2/images/test_res/280_ab.jpg
- FE-SD-2/images/test_res/281_ab.jpg
- FE-SD-2/images/test_res/283_ab.jpg
- FE-SD-2/images/test_res/286_ab.jpg
- FE-SD-2/images/test_res/287_ab.jpg
- FE-SD-2/images/test_res/294_ab.jpg
- FE-SD-2/images/test_res/299_ab.jpg
- FE-SD-2/images/test_res/300_ab.jpg
- FE-SD-2/images/test_res/301_ab.jpg
- FE-SD-2/images/test_res/302_ab.jpg
- FE-SD-2/images/test_res/304_ab.jpg
- FE-SD-2/images/test_res/372_tv.jpg
- FE-SD-2/images/test_res/373_tv.jpg
- FE-SD-2/images/test_res/399_tv.jpg
- FE-SD-2/images/test_res/419_fc.jpg
- FE-SD-2/images/test_res/422_fc.jpg
- FE-SD-2/images/test_res/423_tv.jpg
- FE-SD-2/images/test_res/424_fc.jpg
- FE-SD-2/images/test_res/426_fc.jpg
- FE-SD-2/images/test_res/427_fc.jpg
- FE-SD-2/images/test_res/428_tv.jpg
- FE-SD-2/images/test_res/430_fc.jpg
- FE-SD-2/images/test_res/432_fc.jpg
- FE-SD-2/images/test_res/437_fc.jpg
- FE-SD-2/images/test_res/440_fc.jpg
- FE-SD-2/images/test_res/441_fc.jpg
- FE-SD-2/images/test_res/442_tv.jpg
- FE-SD-2/images/test_res/456_fc.jpg
- FE-SD-2/images/test_res/458_fc.jpg
- FE-SD-2/images/test_res/460_fc.jpg
- FE-SD-2/images/test_res/461_fc.jpg
- FE-SD-2/images/test_res/463_ab.jpg
- FE-SD-2/images/test_res/463_fc.jpg
- FE-SD-2/images/test_res/463_tv.jpg
- FE-SD-2/images/test_res/464_ab.jpg
- FE-SD-2/images/test_res/466_ab.jpg
- FE-SD-2/images/test_res/466_fc.jpg
- FE-SD-2/images/test_res/467_ab.jpg
- FE-SD-2/images/test_res/467_fc.jpg
- FE-SD-2/images/test_res/468_ab.jpg
- FE-SD-2/images/test_res/468_fc.jpg
- FE-SD-2/images/test_res/469_fc.jpg
- FE-SD-2/images/test_res/470_fc.jpg
- FE-SD-2/images/test_res/474_fc.jpg
- FE-SD-2/images/test_res/476_fc.jpg
- FE-SD-2/images/test_res/476_tv.jpg
- FE-SD-2/images/test_res/477_fc.jpg
- FE-SD-2/images/test_res/480_fc.jpg
- FE-SD-2/images/test_res/481_fc.jpg
- FE-SD-2/images/test_res/484_fc.jpg
- FE-SD-2/images/test_res/485_fc.jpg
- FE-SD-2/images/test_res/490_fc.jpg
- FE-SD-2/images/test_res/491_fc.jpg
- FE-SD-2/images/test_res/493_fc.jpg
- FE-SD-2/images/test_res/496_tv.jpg
- FE-SD-2/images/test_res/507_tv.jpg
- FE-SD-2/images/test_res/512_ab.jpg
- FE-SD-2/images/test_res/513_ab.jpg
- FE-SD-2/images/test_res/514_ab.jpg
- FE-SD-2/images/test_res/516_ab.jpg
- FE-SD-2/images/test_res/516_fc.jpg
- FE-SD-2/images/test_res/518_ab.jpg
- FE-SD-2/images/test_res/520_ab.jpg
- FE-SD-2/images/test_res/521_ab.jpg
- FE-SD-2/images/test_res/523_ab.jpg
- FE-SD-2/images/test_res/524_ab.jpg
- FE-SD-2/images/test_res/532_tv.jpg
- FE-SD-2/images/test_res/533_tv.jpg
- FE-SD-2/images/test_res/537_fc.jpg
- FE-SD-2/images/test_res/541_tv.jpg
- FE-SD-2/images/test_res/544_tv.jpg
- FE-SD-2/images/test_res/553_tv.jpg
- FE-SD-2/images/test_res/554_fc.jpg
- FE-SD-2/images/test_res/570_tv.jpg
- FE-SD-2/images/test_res/572_tv.jpg
- FE-SD-2/images/test_res/578_fc.jpg
- FE-SD-2/images/test_res/583_fc.jpg
- FE-SD-2/images/test_res/584_fc.jpg
- FE-SD-2/images/test_res/585_fc.jpg
- FE-SD-2/images/test_res/587_fc.jpg
- FE-SD-2/images/test_res/589_fc.jpg
- FE-SD-2/images/test_res/590_fc.jpg
- FE-SD-2/images/test_res/591_fc.jpg
- FE-SD-2/images/test_res/595_fc.jpg
- FE-SD-2/images/test_res/599_fc.jpg
- FE-SD-2/images/test_res/600_fc.jpg
- FE-SD-2/images/test_res/601_fc.jpg
- FE-SD-2/images/test_res/603_fc.jpg
- FE-SD-2/images/test_res/604_fc.jpg
- FE-SD-2/images/test_res/605_fc.jpg
- FE-SD-2/images/test_res/606_fc.jpg
- FE-SD-2/images/test_res/608_fc.jpg
- FE-SD-2/images/test_res/612_fc.jpg
- FE-SD-2/images/test_res/616_fc.jpg
- FE-SD-2/images/test_res/617_fc.jpg
- FE-SD-2/images/test_res/618_fc.jpg
- FE-SD-2/images/test_res/621_fc.jpg
- FE-SD-2/images/test_res/622_fc.jpg
- FE-SD-2/images/test_res/623_fc.jpg
- FE-SD-2/images/test_res/625_fc.jpg
- FE-SD-2/images/test_res/626_fc.jpg
- FE-SD-2/images/test_res/627_fc.jpg
- FE-SD-2/images/test_res/629_fc.jpg
- FE-SD-2/images/test_res/634_fc.jpg
- FE-SD-2/images/test_res/635_fc.jpg
- FE-SD-2/images/test_res/636_fc.jpg
- FE-SD-2/images/test_res/637_fc.jpg
- FE-SD-2/images/test_res/638_fc.jpg
- FE-SD-2/images/test_res/640_fc.jpg
- FE-SD-2/images/test_res/641_fc.jpg
- FE-SD-2/images/test_res/644_fc.jpg
- FE-SD-2/images/test_res/646_fc.jpg
- FE-SD-2/images/test_res/649_fc.jpg
- FE-SD-2/images/test_res/650_fc.jpg
- FE-SD-2/images/test_res/651_fc.jpg
- FE-SD-2/images/test_res/654_tv.jpg
- FE-SD-2/images/test_res/655_fc.jpg
- FE-SD-2/images/test_res/658_fc.jpg
- FE-SD-2/images/test_res/658_tv.jpg
- FE-SD-2/images/test_res/659_fc.jpg
- FE-SD-2/images/test_res/660_fc.jpg
- FE-SD-2/images/test_res/661_fc.jpg
- FE-SD-2/images/test_res/662_fc.jpg
- FE-SD-2/images/test_res/663_tv.jpg
- FE-SD-2/images/test_res/665_fc.jpg
- FE-SD-2/images/test_res/666_fc.jpg
- FE-SD-2/images/test_res/682_fc.jpg
- FE-SD-2/images/test_res/683_fc.jpg
- FE-SD-2/images/test_res/689_fc.jpg
- FE-SD-2/images/test_res/690_fc.jpg
- FE-SD-2/images/test_res/701_fc.jpg
- FE-SD-2/images/test_res/704_fc.jpg
- FE-SD-2/images/test_res/707_fc.jpg
- FE-SD-2/images/test_res/727_fc.jpg
- FE-SD-2/images/test_res/813_ro.jpg
- FE-SD-2/images/test_res/814_ro.jpg
- FE-SD-2/images/test_res/815_ro.jpg
- FE-SD-2/images/test_res/816_ro.jpg
- FE-SD-2/images/test_res/817_ro.jpg
- FE-SD-2/images/test_res/819_ro.jpg
- FE-SD-2/images/test_res/821_ro.jpg
- FE-SD-2/images/test_res/835_ab.jpg
- FE-SD-2/images/test_res/836_ab.jpg
- FE-SD-2/images/test_res/838_ab.jpg
- FE-SD-2/images/test_res/843_ab.jpg
- FE-SD-2/images/test_res/845_ab.jpg
- FE-SD-2/images/test_res/847_ab.jpg
- FE-SD-2/images/test_res/848_ab.jpg
- FE-SD-2/images/test_res/849_ab.jpg
- FE-SD-2/images/test_res/851_ab.jpg
- FE-SD-2/images/test_res/853_ab.jpg
- FE-SD-2/images/test_res/854_ab.jpg
- FE-SD-2/images/test_res/855_ab.jpg
- FE-SD-2/images/test_res/858_ab.jpg
- FE-SD-2/images/test_res/858_ro.jpg
- FE-SD-2/images/test_res/860_fc.jpg
- FE-SD-2/images/test_res/860_ro.jpg
- FE-SD-2/images/test_res/863_ab.jpg
- FE-SD-2/images/test_res/865_ab.jpg
- FE-SD-2/images/test_res/866_ab.jpg
- FE-SD-2/images/test_res/866_lo.jpg
- FE-SD-2/images/test_res/868_ro.jpg
- FE-SD-2/images/test_res/869_ab.jpg
- FE-SD-2/images/test_res/869_lo.jpg
- FE-SD-2/images/test_res/871_ab.jpg
- FE-SD-2/images/test_res/873_ab.jpg
- FE-SD-2/images/test_res/873_ro.jpg
- FE-SD-2/images/test_res/874_ab.jpg
- FE-SD-2/images/test_res/874_ro.jpg
- FE-SD-2/images/test_res/876_ro.jpg
- FE-SD-2/images/test_res/877_ab.jpg
- FE-SD-2/images/test_res/878_ab.jpg
- FE-SD-2/images/test_res/879_ab.jpg
- FE-SD-2/images/test_res/880_ab.jpg
- FE-SD-2/images/test_res/881_ab.jpg
- FE-SD-2/images/test_res/881_ro.jpg
- FE-SD-2/images/test_res/882_ab.jpg
- FE-SD-2/images/test_res/886_ab.jpg
- FE-SD-2/images/test_res/887_ab.jpg
- FE-SD-2/images/test_res/889_ab.jpg
- FE-SD-2/images/test_res/890_ab.jpg
- FE-SD-2/images/test_res/892_ab.jpg
- FE-SD-2/images/test_res/893_ab.jpg
- FE-SD-2/images/test_res/895_ab.jpg
- FE-SD-2/images/test_res/896_ab.jpg
- FE-SD-2/images/test_res/897_ab.jpg
- FE-SD-2/images/test_res/899_ab.jpg
- FE-SD-2/images/test_res/901_ab.jpg
- FE-SD-2/images/test_res/902_ab.jpg
- FE-SD-2/images/test_res/902_lo.jpg
- FE-SD-2/images/test_res/903_ab.jpg
- FE-SD-2/images/test_res/904_ab.jpg
- FE-SD-2/images/test_res/908_ab.jpg
- FE-SD-2/images/test_res/909_ab.jpg
- FE-SD-2/images/test_res/910_ab.jpg
- FE-SD-2/images/test_res/913_fc.jpg
- FE-SD-2/images/test_res/913_ro.jpg
- FE-SD-2/images/test_res/914_ab.jpg
- FE-SD-2/images/test_res/917_ab.jpg
- FE-SD-2/images/test_res/920_ab.jpg
- FE-SD-2/images/test_res/920_ro.jpg
- FE-SD-2/images/test_res/922_ab.jpg
- FE-SD-2/images/test_res/922_lo.jpg
- FE-SD-2/images/test_res/923_ab.jpg
- FE-SD-2/images/test_res/924_ab.jpg
- FE-SD-2/images/test_res/926_ro.jpg
- FE-SD-2/images/test_res/927_ro.jpg
- FE-SD-2/images/test_res/928_ab.jpg
- FE-SD-2/images/test_res/929_ab.jpg
- FE-SD-2/images/test_res/930_ab.jpg
- FE-SD-2/images/test_res/931_ab.jpg
- FE-SD-2/images/test_res/932_ab.jpg
- FE-SD-2/images/test_res/933_ab.jpg
- FE-SD-2/images/test_res/934_ab.jpg
- FE-SD-2/images/test_res/942_ab.jpg
- FE-SD-2/images/test_res/943_ab.jpg
- FE-SD-2/images/test_res/944_ab.jpg
- FE-SD-2/images/test_res/945_ab.jpg
- FE-SD-2/images/test_res/946_ab.jpg
- FE-SD-2/images/test_res/947_ab.jpg
- FE-SD-2/images/test_res/948_ab.jpg
- FE-SD-2/images/test_res/953_ab.jpg
- FE-SD-2/images/test_res/955_ab.jpg
- FE-SD-2/images/test_res/956_ab.jpg
- FE-SD-2/images/test_res/982_fc.jpg
- FE-SD-2/images/test_res/990_fc.jpg
- FE-SD-2/images/test_res/999_lo.jpg
- FE-SD-2/images/val_res/
- FE-SD-2/images/val_res/100_ab.jpg
- FE-SD-2/images/val_res/100_fc.jpg
- FE-SD-2/images/val_res/101_ab.jpg
- FE-SD-2/images/val_res/101_fc.jpg
- FE-SD-2/images/val_res/1022_lo.jpg
- FE-SD-2/images/val_res/1024_lo.jpg
- FE-SD-2/images/val_res/1025_lo.jpg
- FE-SD-2/images/val_res/1026_lo.jpg
- FE-SD-2/images/val_res/102_ab.jpg
- FE-SD-2/images/val_res/102_fc.jpg
[truncated: 9,700 more entries]
